# Supplementary material for: Anticandidal Activity and Low Cytotoxicity of Modified Analogues of the Tobacco Defensin NaD1
Source: Antibiotics (Basel). 2025 Nov 7;14(11):1129. doi: 10.3390/antibiotics14111129 (PMC12649408; doi:10.3390/antibiotics14111129)
Supplement: Supplementary file 1 [file antibiotics-14-01129-s001.zip]

Archive with 1 entries (1 files):
- antibiotics-3953266-supplementary.pdf
